# Supplementary material for: Population-Level Analysis to Determine Parameters That Drive Variation in the Plasma Metabolite Profiles
Source: Metabolites. 2018 Nov 15;8(4):78. doi: 10.3390/metabo8040078 (PMC6316279; doi:10.3390/metabo8040078)
Supplement: Supplementary file 1 [file metabolites-08-00078-s001.zip]

Archive with 8 entries (7 files):
- __MACOSX/
- __MACOSX/._Fig. 1.tif
- __MACOSX/._Fig. 2.eps
- Supplemental Material_Supplemental Fig. 1 to Fig. 3.pdf
- Supplemental Table 1.xlsx
- __MACOSX/._Supplemental Table 1.xlsx
- Supplemental Table 2.xlsx
- __MACOSX/._Supplemental Table 2.xlsx
