# Supplementary material for: Population-Level Analysis to Determine Parameters That Drive Variation in the Plasma Metabolite Profiles
Source: Metabolites. 2018 Nov 15;8(4):78. doi: 10.3390/metabo8040078 (PMC6316279; doi:10.3390/metabo8040078)
Supplement: Supplementary file 1 [file metabolites-08-00078-s001.zip › Supplemental Table 1.xlsx]

## Sheet: Suppl. Table 1 info
Article: Population-level analysis to determine parameters that drive variation in the plasma metabolite profiles
Authors: Mahmoud Al-Majdoub, Katharina Herzog, Bledar Daka, Martin Magnusson, Lennart Råstam, Ulf Lindblad, Peter Spégel
Supplemental Table 1.
Overview of the first 9 factors with eigenvalues ≥2 from PCA.
The table lists the individual metabolite contributions to each component.
See Figure 1C for visualisation.

## Sheet: Supplemental Table 1
Metabolite	Comp.1	Comp.2	Comp.3	Comp.4	Comp.5	Comp.6	Comp.7	Comp.8	Comp.9
alpha-N-phenylacetyl-L-glutamine	0.0118633	-0.000461219	-0.0114287	-0.0203427	-0.0264696	-0.0213822	-0.0275135	-0.0245126	-0.609712
C10-carnitine	-0.00632551	-0.377772	0.0134034	-0.00701974	-0.0272425	0.00552976	-0.048333	0.0126	-0.00652514
C10:1-carnitine	-0.048561	-0.329824	0.0276447	-0.00379188	0.0533443	0.000557428	0.0505556	0.0183842	-0.00648791
C10:2-carnitine	-0.0451065	-0.265272	-0.0322795	0.00450105	0.0940092	-0.0257829	0.122111	0.0178861	-0.00758689
C12-carnitine	0.0197351	-0.327381	9.99872e-05	-0.00560718	-0.0267522	0.00767204	-0.0710783	-0.00118004	0.000442485
C12-carnitine	0.0511173	-0.314861	-0.00514794	0.00246624	-0.0157517	0.0101339	-0.0302215	-0.0177574	0.0021486
C14-carnitine	0.0333172	-0.207694	0.000958897	-0.0019347	-0.0246467	-4.3182e-06	-0.0223168	-0.0193959	-0.00579596
C14:1-carnitine	0.02986	-0.292832	-0.0219376	0.000907743	-0.0414864	0.00825389	-0.0376207	-0.0227241	0.00751705
C14:2-carnitine	-0.0199586	-0.286214	-0.00119718	-0.00588849	0.00863316	0.015901	-0.018248	0.0118907	0.00278784
C16-carnitine	0.0728755	-0.00931733	-0.0399334	0.00454381	0.0177057	-0.0032487	-0.00988545	-0.0188585	0.00759579
C18-carnitine	-0.049364	0.0523456	0.0621295	-0.00826983	-0.0214506	-0.0296511	-0.00728237	0.0259022	-0.0110299
C18:1-carnitine	0.0375673	-0.0179098	-0.0525134	0.00571191	-0.0142535	0.015147	0.00653212	-0.0162298	-0.00798534
C18:2-carnitine	-0.0708215	0.00923769	-0.00121455	-0.00376201	0.0583674	0.00921518	0.0103822	0.0343347	-0.01471
C3-carnitine	-0.00300218	0.022365	0.100266	-0.0280854	0.0725052	-0.0283993	-0.0132209	0.0280045	-0.0219073
C4-carnitine	-0.0147861	-0.0332663	0.000427663	-0.00314938	-0.0592421	-0.00152113	0.0190193	-0.00414827	-0.112705
C5-carnitine	0.0719734	0.0299261	-0.0816716	0.00916262	0.0289891	-0.000991815	0.0244583	-0.0314589	0.00963578
C6-carnitine	0.0213303	-0.320107	0.00984237	-0.00319821	-0.0498254	0.0125529	-0.0125022	-0.00694941	0.0311121
C8-carnitine	-0.0382889	-0.350953	0.00376701	0.0140032	0.0138588	-0.0108154	0.0300606	0.00940869	0.0110477
C8:1-carnitine	-0.0650701	-0.107223	-0.0187382	0.0335704	0.0966932	-0.0621644	0.176026	-0.011657	0.0408391
Caffeine	0.0313077	-0.00667591	-0.0240186	0.480157	-0.00740592	0.00977498	0.0225297	-0.00322012	0.0139294
Cholic acid	-0.0215167	-0.0269177	0.0457109	-0.00944065	0.0175212	0.159705	0.0153993	0.0496528	-0.0685886
Deoxy/chenodeoxy/ursodeoxycholic acid_1	-0.00237519	-0.00430393	-0.00635538	0.00221553	-0.00684405	0.00354597	0.00348234	0.0129868	0.0129978
Deoxy/chenodeoxy/ursodeoxycholic acid_2	0.00367504	0.00913668	0.00942862	0.00917818	-0.0193363	0.00326942	-0.00962565	-0.00289574	-0.00577664
Deoxy/chenodeoxy/ursodeoxycholic acid_3	-0.0269094	0.00365661	-0.048194	-0.0106054	0.0727865	-0.0744212	-0.10975	-0.025924	-0.0332567
Glycerophosphocholine	-0.023043	-0.00373515	-0.125107	-0.00705167	-0.0162917	-0.0732629	-0.355281	-0.0447014	0.0200064
Glycochenodeoxycholic acid_1	-0.0119209	-0.00694026	-0.0203644	-0.0124143	0.018944	0.486266	-0.00376087	-0.00521365	0.0461831
Glycochenodeoxycholic acid_2	-0.00281118	0.00373936	0.00188133	-0.000766041	0.0112267	0.565782	0.0297138	-0.032779	-0.0251731
Glycocholic acid	0.0113617	-0.00343647	-0.00635441	-0.00471442	-0.00140647	0.582737	0.0181307	0.00491078	-0.0087061
Hippuric acid	-0.039635	-0.00534039	0.0418397	0.123076	0.0545889	0.0383745	-0.0319827	0.0169244	-0.385008
Hydroxycinnamic acid	0.0248679	-0.0144338	0.000507279	-0.00961353	0.0677028	-0.0105778	-0.0444341	0.00694578	-0.102284
Hypoxanthine	-0.0402972	-0.00942657	0.0540351	0.00522617	-0.0249447	-0.0274754	-0.0399906	-0.0465682	0.0103905
Indole	-0.025123	0.0175194	-0.00252519	0.0118264	0.41844	0.0356274	-0.0289429	0.000666684	0.0187733
Indole-3-lactic.acid	0.0543966	-0.0113546	-0.0191025	0.0175023	0.196892	0.0598623	-0.075131	0.032868	-0.157073
Indoleacetic.Acid_pos	-0.0753814	0.048154	-0.0725161	-0.0081824	0.13386	-0.085519	0.156396	-0.047874	0.0157949
Inosine	0.0347234	0.00644144	-0.0669176	-0.0148219	0.0428283	0.000951654	0.0509175	0.0360944	-0.00189856
Kynurenine	0.0731772	-0.0168975	0.00328098	-0.013338	0.0248158	0.00790712	-0.30776	-0.0522792	0.0246018
L-Cys-Gly	-0.0277789	0.0148012	0.0257875	0.0109606	-0.0475883	0.0154741	0.0029224	0.0313558	-0.0318662
L-Methionine	0.0394767	-0.0271023	0.0342403	-0.0127938	0.189423	-0.00355527	-0.398011	0.0303411	-0.0134266
L-Phenylalanine	0.0372598	0.00465707	0.00899487	0.00746531	0.257515	0.0429388	0.0876929	-0.00748618	0.0316572
L-Tryptophan	-0.0267841	0.0169993	0.0181707	0.0136366	0.447306	0.0326297	0.00573213	0.0127762	0.0148422
L-Tyrosine	0.0287188	-0.000615846	-0.00501761	0.0445981	0.303412	0.0269265	-0.0521306	-0.0155506	0.0165026
Leu/Ile	0.0469495	0.0203424	0.0113555	-0.0353396	0.313008	-0.00494998	-0.0963096	0.00178654	0.0567883
LPC(14:0)	0.0252612	0.00769887	-0.0394734	0.0181457	0.0762884	-0.014724	-0.00238395	0.0191439	0.0260901
LPC(15:0)	-0.0834065	-0.0178178	0.0047382	-0.0210798	0.0124406	-0.0585815	0.0516807	0.0290961	-0.0351757
LPC(16:0)	-0.2557	-0.0165555	0.00719689	0.00898631	0.0248414	-0.000576702	0.0274898	-0.00972534	0.0464822
LPC(16:1)	0.0420052	-0.0150522	-0.140327	0.048404	-0.0205136	0.0431855	-0.0341089	-0.00735856	0.0725627
LPC(17:0)	-0.329899	-0.0392192	0.0741932	-0.0300247	0.0179634	-0.0552573	0.0717298	-0.033634	-0.0419815
LPC(18:0)	-0.346567	-0.00274103	0.0560823	-0.00156445	0.0622741	-0.00542411	0.0733693	-0.0756897	0.0227946
LPC(18:1)	-0.353986	-0.0275304	0.0195498	0.011404	-0.047718	0.0170511	-0.128782	-0.0358433	0.0372185
LPC(18:2)	-0.343498	0.0311036	-0.111837	0.0148538	-0.00805674	0.0231099	-0.108169	0.0695233	-0.0136883
LPC(19:0)	-0.324536	0.0138519	0.0459115	-0.0246741	0.0348938	-0.0257362	0.149817	-0.0363721	-0.0606919
LPC(20:2)	-0.27059	0.00410542	-0.157243	-0.00677628	0.037203	0.00492097	0.0399539	-0.00822653	0.00700995
LPC(20:3)	-0.0190756	0.0111077	-0.40147	-0.00292148	0.000402168	0.0206604	-0.0188558	-0.00131952	0.0173294
LPC(20:4)	-0.104949	0.0258455	-0.330851	0.000603867	-0.0258972	0.0357619	-0.106488	0.0102827	0.0508394
LPC(20:5)	-0.324631	-0.00573608	-0.163102	0.0125631	-0.0102551	0.0143664	-0.0623739	0.0514942	-0.0136462
LPC(22:5)	-0.0296422	0.00787657	-0.442615	-0.0121726	-0.0252085	0.00820513	-0.0471153	0.0225377	0.0168107
LPC(22:6)	0.0223317	-0.00662002	-0.504152	0.00200494	0.00473755	0.00237772	0.0518826	0.000989235	-0.0563961
LPE(16:0)	0.096287	-0.0272965	-0.0186327	-0.0180822	0.0769572	-0.0674879	0.141914	-0.00760315	-0.0693615
LPE(18:1)	-0.0410729	0.0207801	0.0618869	-0.000142044	-0.0299979	0.0437584	-0.0242535	-0.0207049	0.0307778
LPE(18:2)	-0.100752	0.0165695	0.142437	0.00738511	-0.0212483	0.0316521	-0.0724871	0.0370351	0.0185396
LPE(18.0)	0.0590622	-0.0179633	-0.0428508	-0.0113269	0.0279339	-0.0567974	0.0529119	-0.0130346	0.00417516
LPE(20:4)	0.043908	-0.00827011	-0.0345627	-0.00507824	-0.0241297	-0.0104371	-0.0105173	-0.0140755	0.0359954
LPE(20:5)	0.118797	-0.022886	-0.184653	-0.0086944	0.0198817	-0.026091	0.13373	-0.0171755	-0.0178632
LPE(22:6)	0.163757	-0.0469359	-0.212113	0.00735755	0.01498	-0.0543711	0.229897	-0.0147173	-0.0705146
p-Cresol	-0.00601787	0.0073694	-0.0139214	-0.0233598	-0.00849538	0.0170708	0.00823056	0.00679091	-0.603797
Paraxanthine	-0.00820494	0.00271604	0.00870568	0.495383	0.00333821	-0.0097348	-0.00635792	-0.00121687	0.00424964
PC(34:2)	0.0127011	-0.00119708	-0.0223535	-0.00390846	-0.0114732	-0.0259214	-0.0216549	0.594592	0.00180907
PC(36:2)	-0.0227531	-0.00343308	0.0434855	0.00212726	0.0343286	0.0226369	0.0705588	0.498622	0.0189391
PC(36:3)	0.0131977	-0.000537346	-0.0136313	-0.00162168	-0.00433588	-0.0133152	-0.018061	0.586585	0.0013077
Phenylacetic acid	-0.023632	0.000837934	0.0338689	0.028552	-0.130108	0.0599162	-0.0497414	0.0535478	0.0243469
Pyroglutamic acid	-0.0262855	-0.0110692	0.00307637	0.00928214	-0.0364042	-0.0529696	-0.510236	0.00506209	-0.0632819
Salicylic acid	0.0605026	0.0443275	-0.0278346	0.0365105	-0.344595	0.0669463	-0.0601078	-0.0110933	0.00753928
Taurochenodeoxycholic acid	-0.00525735	-0.000800259	0.0123116	0.0064355	0.000279115	0.0184316	0.00285893	0.0123829	0.00682104
Taurodeoxycholic acid	-0.00329293	0.00328302	0.0245745	-0.000157687	0.00870166	0.0172463	-0.00412463	0.0170633	-0.00959455
Theophylline_2	-0.00874708	0.00222013	0.0100641	0.495346	0.00437081	-0.0103762	-0.00430732	-0.00215426	0.00580364
Theophylline_3	-0.00807874	0.00244389	0.00896905	0.495334	0.00370191	-0.00991958	-0.00598661	-0.00109469	0.00515596
trans-cinnamic acid	0.0190061	-0.0048506	0.0134969	-0.0234218	-0.0401873	0.0199249	-0.115415	0.00629702	0.0691859
Uric acid	0.129043	-0.00450327	-0.0636734	-0.0212651	0.216079	-0.0255631	-0.11459	-0.0493357	0.026487
