# Supplementary material for: Population-Level Analysis to Determine Parameters That Drive Variation in the Plasma Metabolite Profiles
Source: Metabolites. 2018 Nov 15;8(4):78. doi: 10.3390/metabo8040078 (PMC6316279; doi:10.3390/metabo8040078)
Supplement: Supplementary file 1 [file metabolites-08-00078-s001.zip › Supplemental Table 2.xlsx]

## Sheet: Suppl. Table 2 info
Article: Population-level analysis to determine parameters that drive variation in the plasma metabolite profiles
Authors: Mahmoud Al-Majdoub, Katharina Herzog, Bledar Daka, Martin Magnusson, Lennart Råstam, Ulf Lindblad, Peter Spégel
Supplemental Table 2.
Overview of the results from the linear models to assess the association of metabolite factors with phenotypic parameters.
The file is subdivided in tabs, each containing information of an individual component.
Each tab is further subdivided by results from the non-adjusted linear model (left panel), and after adjustment for age, and sex (middle panel), and after additional adjustment for BMI (right panel).
For each clinical variable with a q-value < 0.05, the standardized regression coefficients (stand. beta), the q-value, and the correlation coefficient (corr. coef.) are listed.
See Figure 2 for visualisation.

## Sheet: Comp.1
not adjusted					adjusted for age, sex				adjusted for age, sex, BMI
parameter	stand. beta	q-value	corr.coef.		parameter	stand. beta	q-value		parameter	stand. beta	q-value
Cholesterol	-0.0561864	1.19773e-27	-0.223084		Cholesterol	-0.0406546	5.90791e-15		Cholesterol	-0.0403075	7.72811e-15
Age	-0.0505562	1.03903e-22	-0.200779		log(TAG)	-0.0340306	1.71033e-10		log(TAG)	-0.0327522	3.90698e-11
log(TAG)	-0.0496688	4.13972e-22	-0.197444		eGFR	0.0214943	1.00756e-05		eGFR	0.0215683	9.22161e-06
Creatinine	-0.0428908	1.26348e-16	-0.169926		Creatinine	-0.0190198	0.000115254		Creatinine	-0.0190718	0.000109388
egFR	0.0424548	2.1297e-16	0.168239		ApoB/ApoA1	-0.0174208	0.00365312		ApoB/ApoA1	-0.016514	0.00452022
WHR	-0.0387909	8.29316e-14	-0.153358		ApoA	-0.0147601	0.0165936		ApoA	-0.0154085	0.00877628
SBP	-0.0335558	1.02454e-10	-0.133158		log(SHBG)	0.0131997	0.0224114		HDL	-0.0131098	0.0270133
ApoB/ApoA1	-0.0327486	2.7292e-10	-0.130052						log(SHBG)	0.0115718	0.0270133
FAI	-0.0311485	5.29132e-09	-0.122693						CRP	0.013444	0.0299512
DBP	-0.0270203	2.29642e-07	-0.107066
Length	-0.0271063	2.29642e-07	-0.107197
Hypertension	-0.0259929	5.99456e-07	-0.103193
FE1	0.0246393	3.3347e-06	0.0968277
log(SHBG)	0.0222427	2.98006e-05	0.0875029
SAEI	0.0188836	0.000603659	0.0739272
Gluc0	-0.0168874	0.0015897	-0.0669055
Alcohol	-0.0172935	0.00164427	-0.0679447
ApoA	-0.014417	0.00758181	-0.0573551
BMI	-0.0121328	0.0276079	-0.0483918

## Sheet: Comp.2
not adjusted					adjusted for age, sex				adjusted for age, sex, BMI
parameter	stand. beta	q-value	corr.coef.		parameter	stand. beta	q-value		parameter	stand. beta	q-value
eGFR	0.0585344	1.60258e-15	0.167928		log(TAG)	0.0553319	5.3985e-15		log(TAG)	0.05996	3.01012e-20
Hypertension	-0.051101	3.14172e-12	-0.146933		Cholesterol	0.0456904	1.07989e-10		Cholesterol	0.0470131	2.08886e-11
log(TAG)	0.0449757	1.05728e-09	0.129357		Creatinine	-0.0369829	3.28405e-09		Creatinine	-0.0372291	2.57129e-09
Age	-0.0441066	1.80293e-09	-0.126925		eGFR	0.0362797	5.61555e-09		eGFR	0.0366116	3.99334e-09
Creatinine	-0.0421959	9.76643e-09	-0.120983		Hypertension	-0.0314081	3.19279e-06		Hypertension	-0.0292273	1.26114e-05
SBP	-0.0382259	2.08571e-07	-0.110003		ApoB/ApoA1	0.0208291	0.0118327		ApoB/ApoA1	0.0242617	0.00112377
Cholesterol	0.0312263	3.33894e-05	0.0896862		ApoA	0.0181143	0.0291421		log(HOMA-IR)	0.0152979	0.0423617
Gluc120	-0.0281362	0.000310854	-0.0806349		CRP	-0.018861	0.0291421
CRP	-0.0239189	0.0021563	-0.0687837		Gluc120	-0.017049	0.0495104
LAEI	0.0212726	0.00983864	0.0609126
BMI	-0.0202499	0.0109343	-0.0580144
SAEI	0.0194177	0.0185487	0.0555145
DBP	-0.0183994	0.0210409	-0.0530812
Endothelin 1	-0.0167148	0.0392469	-0.0479867
Diabetes	-0.0164113	0.0412528	-0.0473231

## Sheet: Comp.3
not adjusted					adjusted for age, sex				adjusted for age, sex, BMI
parameter	stand. beta	q-value	corr.coef.		parameter	stand. beta	q-value		parameter	stand. beta	q-value
log(HOMA-IR)	-0.064685	3.92374e-12	-0.149696		log(HOMA-IR)	-0.0576176	9.32393e-10		Diabetes	-0.0428013	1.12392e-05
Gluc0	-0.0628372	5.5268e-12	-0.144878		log(TAG)	-0.0502625	3.10488e-08		Gluc0	-0.037734	5.71566e-05
Diabetes	-0.0615901	1.08092e-11	-0.142398		Diabetes	-0.0497467	3.67368e-08		log(HOMA-IR)	-0.0320972	0.000109359
log(TAG)	-0.061121	1.18442e-11	-0.141152		Gluc0	-0.0488248	3.67368e-08		log(TAG)	-0.0339931	0.000134729
SBP	-0.056593	3.65911e-10	-0.129681		HDL	0.0481347	5.27218e-08		HDL	0.0340281	0.000139064
BMI	-0.0554094	7.58e-10	-0.128597		BMI	-0.0477754	1.4236e-07		Cholesterol	0.031586	0.000813071
WHR	-0.053554	3.17463e-09	-0.123409		WHR	-0.0342084	1.44704e-06		SBP	-0.019491	0.0268624
Age	-0.048855	6.31375e-08	0.112787		HOMA-B	-0.0346032	0.000342807		WHR	-0.0156315	0.0295574
HDL	0.0485548	7.14578e-08	-0.112309		SBP	-0.0279341	0.000342807		HOMA-B	-0.0221172	0.0365518
Hypertension	-0.0438327	1.27559e-06	-0.100571		log(SHBG)	0.026858	0.00170147
SAEI	0.0409845	1.14951e-05	0.0931877		Cholesterol	0.0265805	0.00424157
Gluc120	-0.0371908	6.83937e-05	-0.084747		Gluc120	-0.0259962	0.0063769
HOMA-B	-0.0321949	0.000579501	-0.0745895		Hypertension	-0.0217014	0.0137085
DBP	-0.0285056	0.00231025	-0.0645625
Urine creatinine	0.0258437	0.00636177	0.0602378
log(SHBG)	0.0237923	0.0130087	0.0554454
Albumine/creatinine	-0.0233477	0.0138858	-0.0536811
CRP	-0.022782	0.015611	-0.0526632
eGFR	0.0215928	0.0223611	0.0494424
Exercise	0.0213968	0.0240655	-0.0489459
Health	-0.0211447	0.0240655	0.0493673
LAEI	0.0198811	0.0383407	0.0444463
Alcohol	-0.0188752	0.0467122	-0.0437481

## Sheet: Comp.4
not adjusted					adjusted for age, sex				adjusted for age, sex, BMI
parameter	stand. beta	q-value	corr.coef.		parameter	stand. beta	q-value		parameter	stand. beta	q-value
eGFR	-0.0859032	5.21151e-16	-0.171028		eGFR	-0.0537159	9.87652e-09		eGFR	-0.0544412	5.94434e-09
FAI	-0.0583991	2.16078e-07	-0.116117		Creatinine	0.0492163	1.27992e-07		Creatinine	0.0497519	9.20111e-08
Urine creatinine	-0.0539468	1.17388e-06	-0.106565		LAEI	0.0324555	0.0025896		Gluc120	-0.0398624	0.000357863
Age	0.0483415	1.32541e-05	0.0960258		Gluc120	-0.0335711	0.00606616		Pulse	-0.0370128	0.00208411
Length	-0.0451687	5.0781e-05	-0.0899293		Pulse	-0.0337361	0.0062373		LAEI	0.0318472	0.00208411
SAEI	-0.0349642	0.00370924	-0.0695268		Alcohol	0.0288919	0.0270183		Alcohol	0.0290243	0.0262695
BMI	0.0327999	0.00542467	0.0643154		Smoking	-0.0281609	0.0286664		SBP	-0.0223149	0.0312603
Hypertension	0.0255057	0.0478559	0.0506175		BMI	0.0255948	0.0478582		Smoking	-0.0271386	0.0341673

## Sheet: Comp.5
not adjusted					adjusted for age, sex				adjusted for age, sex, BMI
parameter	stand. beta	q-value	corr.coef.		parameter	stand. beta	q-value		parameter	stand. beta	q-value
log(SHBG)	0.168243	2.95912e-52	-0.306598		log(HOMA-IR)	-0.128361	6.68768e-29		ApoA	0.084523	2.13248e-13
ApoA	0.144029	5.76946e-39	-0.263202		BMI	-0.123047	3.23241e-27		Cholesterol	0.0807597	4.07039e-12
FAI	-0.145127	3.16735e-38	0.264799		log(SHBG)	0.104271	1.46463e-24		HDL	0.0710296	2.43566e-10
HDL	0.137358	7.28084e-36	-0.250081		HDL	0.104991	2.92078e-21		log(HOMA-IR)	-0.0631829	4.03805e-10
WHR	-0.124981	7.16535e-30	0.228135		ApoA	0.1032	5.07068e-21		log(SHBG)	0.0612742	4.03805e-10
log(HOMA-IR)	-0.117388	3.24758e-26	0.213605		WHR	-0.0712924	1.05539e-15		log(TAG)	0.0375416	0.00203356
Length	-0.112915	1.15886e-24	0.206755		Cholesterol	0.065013	9.48908e-09		FAI	-0.018004	0.00580283
LAEI	-0.108819	6.18529e-22	0.198107		HOMA-B	-0.0609378	4.58822e-07		LAEI	-0.0322133	0.00636343
BMI	-0.0988767	2.75148e-19	0.179855		FAI	-0.0238149	4.68563e-05		SBP	0.0294132	0.00636343
SAEI	-0.0980809	4.25298e-18	0.178641		Gluc0	-0.0461671	8.02403e-05		WHR	-0.0234423	0.00778525
Age	0.0879322	1.51481e-15	-0.160897		LAEI	-0.0336424	0.00222114		FE1	0.0320889	0.0105045
Urine creatinine	-0.0784107	1.71227e-12	0.142768		Diabetes	-0.0366235	0.00269221		Alcohol	0.0309563	0.0237637
Cholesterol	0.0763624	4.79277e-12	-0.139934		FE1	0.0333275	0.0047285		HOMA-B	-0.028669	0.0306529
eGFR	-0.0704714	2.2528e-10	0.128533		Gluc120	-0.0342626	0.00496644		DBP	0.0268364	0.0335121
HOMA-B	-0.0554877	8.49622e-07	0.100885		ApoB/ApoA1	-0.0318974	0.00868183		Smoking	-0.0276049	0.0418558
Creatinine	-0.0522992	3.23889e-06	0.0956133		Exercise	0.0323882	0.0102906
ApoB/ApoA1	-0.0501792	7.46385e-06	0.0910254		Alcohol	0.0298105	0.0185872
FE1	0.049412	1.08137e-05	-0.0901804
SBP	0.0351577	0.00210391	-0.0649485
Gluc0	-0.0315453	0.00611796	0.0567653
Hypertension	0.0279592	0.0159784	-0.0518601

## Sheet: Comp.6
not adjusted					adjusted for age, sex				adjusted for age, sex, BMI
parameter	stand. beta	q-value	corr.coef.		parameter	stand. beta	q-value		parameter	stand. beta	q-value
Age	-0.0892073	1.04337e-11	-0.145897		log(TAG)	-0.0525536	0.000421066		log(TAG)	-0.0569375	1.32035e-05
FAI	0.0896191	1.11389e-11	0.146141		HDL	0.0413588	0.00962769		HDL	0.0451765	0.00124292
Urine creatinine	0.0861029	2.73951e-11	0.139914		LAEI	-0.0313775	0.0365462		LAEI	-0.0315434	0.0317496
Length	0.0746988	9.74861e-09	0.121692		Gluc0	0.0337889	0.0365462		ApoB/ApoA1	-0.0338161	0.0317496
eGFR	0.0729798	1.80513e-08	0.118811		SAEI	-0.0274438	0.0365462		SAEI	-0.0277867	0.0322617
log(TAG)	-0.0498956	0.000256682	-0.0797305		DBP	0.0317807	0.0379304		Gluc0	0.0307819	0.0440638
log(SHBG)	-0.0464144	0.000764389	-0.0768936						DBP	0.030386	0.0440638
SAEI	0.0465639	0.000887061	0.0750468						Urine creatinine	0.0279352	0.047421
Gluc120	-0.0407611	0.00401349	-0.0673718
Cholesterol	-0.0360352	0.0109549	-0.0591701
Albumine/creatinine	-0.0342441	0.016417	-0.0561105
LAEI	0.032867	0.025097	0.0533703

## Sheet: Comp.7
not adjusted					adjusted for age, sex				adjusted for age, sex, BMI
parameter	stand. beta	q-value	corr.coef.		parameter	stand. beta	q-value		parameter	stand. beta	q-value
log(TAG)	0.130811	2.31871e-23	-0.207036		log(TAG)	0.133105	1.22784e-26		log(TAG)	0.122009	1.42873e-25
eGFR	0.0550274	0.000257399	-0.0843361		SBP	0.0492911	3.69029e-05		ApoA	0.0531566	0.000123689
Pulse	0.0520997	0.000484389	-0.0826005		Pulse	0.0542483	0.000212489		SBP	0.0434633	0.00022064
Health	0.0407495	0.00872787	-0.063691		eGFR	0.0431134	0.00044629		Pulse	0.0503919	0.000464827
Alcohol	0.0409253	0.00872787	-0.0636293		ApoA	0.0469168	0.000688486		eGFR	0.0425046	0.000464827
ApoA	0.0402052	0.00872787	-0.0637221		Gluc0	0.0445888	0.00130042		SAEI	-0.0373107	0.00123241
Gluc0	0.0395211	0.00897324	-0.0616403		DBP	0.0433118	0.00130042		LAEI	-0.0408423	0.00123241
SBP	0.0385038	0.0100859	-0.0612223		Creatinine	-0.0384658	0.00130042		Creatinine	-0.0380655	0.00153211
DBP	0.0381207	0.0100859	-0.0611486		LAEI	-0.0396456	0.00141207		DBP	0.0397325	0.00298791
log(SHBG)	-0.0367899	0.0132995	0.0583173		SAEI	-0.0350175	0.00178023		Gluc0	0.0367755	0.00637525
Creatinine	-0.0349087	0.0187118	-0.0546539		Health	0.0435071	0.00194218		Alcohol	0.0391739	0.00652575
Albumine/creatinine	0.0336507	0.0237505	0.0532971		Hypertension	0.0353335	0.00519235		Health	0.0370082	0.00873888
Smoking	0.0313728	0.035779	-0.0509188		Alcohol	0.0390172	0.00568026		Albumine/creatinine	0.0348472	0.0164865
log(HOMA-IR)	0.0305326	0.04097	-0.0488575		Albumine/creatinine	0.0363847	0.0104782		Hypertension	0.0298257	0.0183382
Diabetes	0.0297873	0.0429934	-0.0478202		Diabetes	0.0349078	0.0107607		Smoking	0.0329319	0.0225019
BMI	0.0290615	0.0468349	-0.0458462		Cholesterol	0.0318225	0.0180366		Diabetes	0.0297642	0.0319713
					BMI	0.0327115	0.0180366		Cholesterol	0.028741	0.0352865
					log(HOMA-IR)	0.0328562	0.0180366
					log(SHBG)	-0.028397	0.0209302
					GLuc120	0.0307848	0.0220879
					Smoking	0.0314928	0.0220879

## Sheet: Comp.8
not adjusted					adjusted for age, sex				adjusted for age, sex, BMI
parameter	stand. beta	q-value	corr.coef.		parameter	stand. beta	q-value		parameter	stand. Beta	q-value
eGFR	0.0430654	0.0372298	0.0656383

## Sheet: Comp.9
not adjusted					adjusted for age, sex				adjusted for age, sex, BMI
parameter	stand. beta	q-value	corr.coef.		parameter	stand. beta	q-value		parameter	stand. beta	q-value
WHR	0.0850088	7.98918e-08	0.120652		BMI	0.0746873	3.70333e-06		Creatinine	-0.0531377	0.000185626
Alcohol	0.0738441	4.66777e-06	0.104426		WHR	0.0521994	2.85381e-05		Alcohol	0.0632359	0.000185626
BMI	0.0719954	4.66777e-06	0.104389		Creatinine	-0.0537008	7.21564e-05		eGFR	0.0459521	0.00152999
eGFR	0.0607873	0.000167633	0.0869086		Gluc120	0.0619453	7.21564e-05		ApoA	0.0494131	0.00190356
Gluc120	0.055736	0.000804447	0.0783074		Alcohol	0.0623094	8.85921e-05		Gluc120	0.0442641	0.00729703
FAI	0.0540364	0.00114796	0.0761003		eGFR	0.0470996	0.000472412		HDL	0.0409271	0.0101229
log(SHBG)	-0.0495284	0.00254499	-0.0722744		CRP	0.0468257	0.00467685
log(HOMA-IR)	0.0481227	0.00335083	0.0694999		log(HOMA-IR)	0.0456161	0.00576502
CRP	0.0424534	0.0106826	0.0615652		ApoA	0.0351732	0.0366685
Length	0.0367024	0.0337632	0.0519499
